# Supplementary material for: Electronic Health Program to Empower Patients in Returning to Normal Activities After General Surgical and Gynecological Procedures: Intervention Mapping as a Useful Method for Further Development
Source: J Med Internet Res. 2019 Feb 6;21(2):e9938. doi: 10.2196/jmir.9938 (PMC6381532; doi:10.2196/jmir.9938)
Supplement: Multimedia Appendix 1 [file jmir_v21i2e9938_app1.xlsx]

## Sheet: Blad1
Who	Perfomance objectives
All participants	Gather information about the surgical procedure and possible complications; the technical aspects of surgical procedures;
	the admission process at the hospital; telephone numbers of HCPs; what to do in case of complaints of delayed recovery*
	Develop a convalescence plan*
	Develop a work-reintegration plan*
	Identify possible barriers for safe and appropriate recovery including RNA and RTW*
	Receive answers to individual questions and uncertainties about recovery*
	Mobilize quickly after the operation
	Receive more information about the long-term self-management of symptoms and complications at home
All participants with malignant disease	Receive mental support in case of malignancies
(In addition to the objectives above)	Receive options for supportive care
	Exchange experiences with other patients who underwent surgery for a malign indication
	Be informed about coordination/communication of health among different healthcare professionals
	Receive information about specific treatment modalities (mainly, chemotherapy) and side-effects
Health care professionals	Acquaint themselves with detailed convalescence recommendations for their patients*
	Answer patients' questions about convalescense problems
	Answer patients' questions about complications
	Provide information about what to expect following discharge
	Support patients with malignancy mentally
