# Supplementary material for: Electronic Health Program to Empower Patients in Returning to Normal Activities After General Surgical and Gynecological Procedures: Intervention Mapping as a Useful Method for Further Development
Source: J Med Internet Res. 2019 Feb 6;21(2):e9938. doi: 10.2196/jmir.9938 (PMC6381532; doi:10.2196/jmir.9938)
Supplement: Multimedia Appendix 2 [file jmir_v21i2e9938_app2.xlsx]

## Sheet: Blad1
	Performance ojective	Personal determinants					External determinants
		Attitude	Knowledge	Skills	Self-efficacy		Barriers	Support
	Patients mobilize quickly and more intense after operation	- Are willing to accept advices regarding mobilisation	- Know about the importance of mobilisation after operation	- Have skills to connect the activity tracker	- Are confident concerning the average daily step count as their baseline measurement and thereby the target postoperative activity level		- Feel encouraged by health care professionals to mobilize	- Receive help (if necessary) of their health care professional by composing a mobilisation plan
		- Acknowledge that mobilizing in an early stage is important for their health in general	- Know about general health consequences of not mobilizing	- Find solutions to identify possible barriers for mobilisation	- Feel self confident about mobilizing quickly and more intense after surgery with their health care professional		- Take the opportunity to walk preoperative an average daily step count to prepare mobilisation in the period after surgery	- Discuss different expectations regarding mobilisation after surgery with the health care professional
		- Take the effort to mobilize quickly after operation	- Know about the specific complication risks of not mobilizing after surgery
