# Supplementary material for: Electronic Health Program to Empower Patients in Returning to Normal Activities After General Surgical and Gynecological Procedures: Intervention Mapping as a Useful Method for Further Development
Source: J Med Internet Res. 2019 Feb 6;21(2):e9938. doi: 10.2196/jmir.9938 (PMC6381532; doi:10.2196/jmir.9938)
Supplement: Multimedia Appendix 3 [file jmir_v21i2e9938_app3.xlsx]

## Sheet: Sheet1
	Determinant	Methods	Precondition	Application: Tools/Materials	Tools of eHealth intervention
	Attitudinal beliefs	Persuasive communication	- Credibility and clarity of the source - Knowledge of gynecologists, surgeons and general practitioners about multidisciplinary guidelines	- Uniform advice of gynaecologists, surgeons and general practitioners through implementation of a multidisciplinary guideline with well-defined convalescence recommendations after minor and major abdominal surgical procedures. In the eHealth intervention, the care providers can find the guidelines, information about different types of surgery and casuistry.	- Convalescence recommendations - Background information
				- Increasing access to care, reducing patient uncertainties and fear related to the recovery process, and workload	- eConsult
				- Provide reasons why prolonged recovery time and sick leave is not desirable can be found on the eHealth intervention.	- Frequently asked questions
				- In order to have a reliable layout, the eHealth intervention is developed with attention for colours and correct comprehensible usage.	- Website - Mobile application
		Self re-evaluation	- Motivation	- Recovery monitoring by the eHealth intervention and feedback in case of abnormal or unrealistic recovery beliefs of time.	- Recovery Monitor
				- Encouragement of patients by the monitoring and the readily available feedback about the amount of steps walked a day	- Activity tracker
				- Enhancing patient involvement and recovery expectations and reducing anxiety by providing readily available information	- Mobile application
		Modelling	- Acceptance and reinforcement of the model	- The eHealth intervention provides a video with models expressing tools for an appropriate recovery, return to work and possible complications	- Video
		Goal setting	- Acceptance of recommendations - Right balance between feasibility and challenge	- The eHealth intervention encourages and provides tools to compose a reintegration plan, including a schedule for private life and the home situation.	- Compose reintegration plan - Resume activities
				- Possibility to print out the individualized reintegration plan to discuss it with the health care professional, employer and/or occupational health physician.	- Compose reintegration plan - Resume activities
				- The eHealth intervention provides monitoring of the amount of steps walked a day.	- Activity tracker
	Social influence	Mobilizing social support from family and friends	- Acceptance of assistance - Helpful family and friends	- The eHealth intervention encourages to ask help from significant others and provides tools to consider the need for social support during the recovery period.	- Resume activities - Frequently asked questions - Activity tracker
		Create openness with partner	- Comprehension of partner	Possibility to print out individualized convalescence recommendations to share with partner.	- Resume normal activities
	Self-efficacy	Empower patients and enhance self-confidence to achieve goals	- An uncomplicated course of recovery	- Provides information about achieving predefined goals for activities and steps	- Activity tracker
	Knowledge	Managing patients' expectations of recovery	- Assistance of a nurse supported by a surgeon or gynecologist	- Provides visual and/or interactive information about preparing for surgical procedure	- Video - Chat function - FAQ
	Skills	To achieve understanding of and agreement with the employer	- Support of employer	- Assistance with discussing the reintegration plan with the employer	- Video
