# Supplementary material for: Electronic Health Program to Empower Patients in Returning to Normal Activities After General Surgical and Gynecological Procedures: Intervention Mapping as a Useful Method for Further Development
Source: J Med Internet Res. 2019 Feb 6;21(2):e9938. doi: 10.2196/jmir.9938 (PMC6381532; doi:10.2196/jmir.9938)
Supplement: Multimedia Appendix 5 [file jmir_v21i2e9938_app5.xlsx]

## Sheet: Blad1
		–		+	+	+	+	+	+	+
		± 4 weeks	surgery	2 weeks	4 weeks	6 weeks	3 months	6 months	9 months	12 months
		(T0)		(T1)	(T2)	(T3)	(T4)	(T5)	(T6)	(T7)
	Primary outcome measures
Quality of life
- EQ-5D		X				X	X	X		X
- Return-to-normal activities including work (RNA/RTW)
- PROMIS questionnaire: the ability to participate in social roles and activities		X		X	X	X	X	X		X
- PROMIS participation		X		X	X	X	X	X		X
- Recovery monitor		X	At 2, 4, 7, 14, 28, 56 and 84 days after surgery
	Secondary outcome measures
Return to physical activities
- Accelerometer			The accelerometer will be used from the seventh day before surgery & a number of weeks after surgery
- IPAQ		X		X		X	X	X		X
Return to work (RTW)					X	X	X	X	X	X
Recovery
- RI-10		X		X		X	X	X
Pain intensity
- VAS		X		X		X	X	X		X
Empowerment
- General Self-Efficacy scale		X		X		X	X	X
	Process measures
Patients satisfaction
- Patient satisfaction questionnaire							X
Protocol adherence							X
	Cost Measures
Care program			Bottum-up approach, calculated by research team
Health care utilization			Cost diary
Productivity loss		X			X	X	X	X	X	X
Direct and indirect costs							X	X	X	X
	Prognostic factors
- Socio-demographic data		X
- Including PROMIS anxiety		X
Type of surgery/level-of-invasiness		X	X
Complications during surgery			X					X
Co-morbidities		X
